# Supplementary material for: Effects of Incorporating Alkaline Hydrogen Peroxide Treated Sugarcane Fibre on The Physical Properties and Glycemic Potency of White Bread
Source: Foods. 2023 Mar 29;12(7):1460. doi: 10.3390/foods12071460 (PMC10094325; doi:10.3390/foods12071460)
Supplement: Supplementary file 1 [file foods-12-01460-s001.zip]

Archive with 1 entries (1 files):
- foods-2239611-Supplementary.pdf
